# Supplementary material for: Clinical Impact of the Use of Warfarin in Patients with Atrial Fibrillation Undergoing Maintenance Hemodialysis
Source: J Clin Med. 2024 Apr 20;13(8):2404. doi: 10.3390/jcm13082404 (PMC11051249; doi:10.3390/jcm13082404)
Supplement: Supplementary file 1 [file jcm-13-02404-s001.zip]

Archive with 1 entries (1 files):
- Supplementary materials-jcm.pdf
